# Supplementary material for: Determination of cut-off cycle threshold values in routine RT–PCR assays to assist differential diagnosis of norovirus in children hospitalized for acute gastroenteritis
Source: Epidemiol Infect. 2015 Apr 1;143(15):3292–9. doi: 10.1017/S095026881500059X (PMC4594052; doi:10.1017/S095026881500059X)
Supplement: Supplementary file 1 [file S095026881500059Xsup001.zip]

Archive with 7 entries (7 files):
- Trang-EpiInf-tableS1-SUBMIT-final.doc
- Trang-EpiInf-tableS2-SUBMIT-final.doc
- Trang-EpiInf-tableS3-SUBMIT-final.doc
- Trang-EpiInf-tableS4-SUBMIT-final.doc
- FigureS1.jpg
- FigureS2.jpg
- Supplementary Figure legends.docx
